# Supplementary material for: TMBserval: a statistical explainable learning model reveals weighted tumor mutation burden better categorizing therapeutic benefits
Source: Front Immunol. 2023 May 10;14:1151755. doi: 10.3389/fimmu.2023.1151755 (PMC10208409; doi:10.3389/fimmu.2023.1151755)
Supplement: Supplementary file 1 [file Table_1.xlsx]

## Sheet: Simulation data
No	TMB_snv	TMB_indel	R.simu	T.simu	Delta.simu	PRO_1	PRO_2	Bag_label1	Bag_label2	Bag_label3
1	11	2	1	18.9656	1	0.412387	0.515575	0	0.460885	0.557699
2	8	1	0	8.1716	1	0.333253	0.411378	3	0.32607	0.397499
3	3	0	1	5.14791	0	0.223381	0.243928	1	0.223369	0.246083
4	2	0	0	2.12152	1	0.205438	0.215318	1	0.223369	0.246083
5	0	0	0	1.53536	1	0.172814	0.162153	1	0.223369	0.246083
6	4	0	0	2.21905	1	0.242414	0.273552	1	0.223369	0.246083
7	2	0	0	0.452513	1	0.205438	0.215318	1	0.223369	0.246083
8	3	0	0	0.800958	1	0.223381	0.243928	1	0.223369	0.246083
9	6	0	1	2.06293	1	0.28367	0.334806	3	0.32607	0.397499
10	2	0	0	0.416592	1	0.205438	0.215318	1	0.223369	0.246083
11	10	1	1	0.101492	1	0.38217	0.472468	3	0.32607	0.397499
12	7	1	1	0.717852	1	0.310007	0.380304	3	0.32607	0.397499
13	0	0	0	4.27316	1	0.172814	0.162153	1	0.223369	0.246083
14	4	1	0	3.87558	1	0.246043	0.287485	1	0.223369	0.246083
15	2	0	1	3.16636	1	0.205438	0.215318	1	0.223369	0.246083
16	2	0	0	0.83372	1	0.205438	0.215318	1	0.223369	0.246083
17	2	1	0	12.8708	0	0.208665	0.228371	1	0.223369	0.246083
18	2	0	0	7.93906	1	0.205438	0.215318	1	0.223369	0.246083
19	5	2	1	8.11523	1	0.270204	0.332399	3	0.32607	0.397499
20	1	0	1	0.0495634	1	0.188585	0.187979	1	0.223369	0.246083
21	0	0	1	0.370265	0	0.172814	0.162153	1	0.223369	0.246083
22	1	0	1	1.09706	1	0.188585	0.187979	1	0.223369	0.246083
23	2	2	0	1.56029	1	0.21193	0.241669	1	0.223369	0.246083
24	19	2	1	7.2617	1	0.622116	0.714375	4	0.653977	0.733328
25	11	1	1	3.62105	0	0.407631	0.502141	0	0.460885	0.557699
26	7	0	1	5.24837	1	0.305817	0.36593	3	0.32607	0.397499
27	3	0	1	3.89224	1	0.223381	0.243928	1	0.223369	0.246083
28	5	0	0	0.443145	1	0.262521	0.30393	1	0.223369	0.246083
29	7	1	0	4.85992	0	0.310007	0.380304	3	0.32607	0.397499
30	6	0	0	1.0639	1	0.28367	0.334806	3	0.32607	0.397499
31	4	2	1	1.0022	1	0.249709	0.301553	1	0.223369	0.246083
32	7	0	0	2.03209	1	0.305817	0.36593	3	0.32607	0.397499
33	4	0	0	1.85638	1	0.242414	0.273552	1	0.223369	0.246083
34	9	0	1	2.27636	1	0.352838	0.428011	3	0.32607	0.397499
35	5	0	0	3.77133	1	0.262521	0.30393	1	0.223369	0.246083
36	2	0	0	11.3138	1	0.205438	0.215318	1	0.223369	0.246083
37	4	1	0	20.3366	1	0.246043	0.287485	1	0.223369	0.246083
38	5	0	0	0.0311487	1	0.262521	0.30393	1	0.223369	0.246083
39	3	0	0	6.99043	1	0.223381	0.243928	1	0.223369	0.246083
40	3	0	0	7.91167	1	0.223381	0.243928	1	0.223369	0.246083
41	6	0	0	0.0202383	1	0.28367	0.334806	3	0.32607	0.397499
42	21	2	1	6.47509	0	0.670776	0.752829	4	0.653977	0.733328
43	6	0	1	3.24252	1	0.28367	0.334806	3	0.32607	0.397499
44	0	0	1	0.715233	1	0.172814	0.162153	1	0.223369	0.246083
45	0	0	0	0.913749	1	0.172814	0.162153	1	0.223369	0.246083
46	10	2	1	5.69784	0	0.386823	0.486241	0	0.460885	0.557699
47	8	0	1	2.04816	1	0.328899	0.39707	3	0.32607	0.397499
48	5	0	0	12.589	1	0.262521	0.30393	1	0.223369	0.246083
49	6	1	1	3.17326	1	0.287682	0.349144	3	0.32607	0.397499
50	8	0	0	2.30774	1	0.328899	0.39707	3	0.32607	0.397499
51	3	1	1	0.369721	1	0.226811	0.25748	1	0.223369	0.246083
52	2	1	0	1.24015	1	0.208665	0.228371	1	0.223369	0.246083
53	4	1	0	5.17432	1	0.246043	0.287485	1	0.223369	0.246083
54	3	0	0	3.11952	1	0.223381	0.243928	1	0.223369	0.246083
55	0	0	0	9.73266	1	0.172814	0.162153	1	0.223369	0.246083
56	2	1	0	0.666844	1	0.208665	0.228371	1	0.223369	0.246083
57	5	1	0	3.03231	1	0.266345	0.318124	1	0.223369	0.246083
58	1	0	0	0.303023	1	0.188585	0.187979	1	0.223369	0.246083
59	1	0	0	0.852484	1	0.188585	0.187979	1	0.223369	0.246083
60	1	1	0	0.785191	1	0.191612	0.200415	1	0.223369	0.246083
61	1	1	1	1.50952	1	0.191612	0.200415	1	0.223369	0.246083
62	3	0	0	0.702567	1	0.223381	0.243928	1	0.223369	0.246083
63	4	0	0	1.81155	1	0.242414	0.273552	1	0.223369	0.246083
64	0	0	0	0.0448114	1	0.172814	0.162153	1	0.223369	0.246083
65	10	0	1	10.5572	0	0.377539	0.458559	3	0.32607	0.397499
66	0	0	0	2.8476	1	0.172814	0.162153	1	0.223369	0.246083
67	0	0	0	0.477026	1	0.172814	0.162153	1	0.223369	0.246083
68	1	0	1	1.31398	1	0.188585	0.187979	1	0.223369	0.246083
69	4	1	0	14.3738	0	0.246043	0.287485	1	0.223369	0.246083
70	26	1	0	17.4872	0	0.772932	0.824255	4	0.653977	0.733328
71	15	1	1	6.27811	1	0.513136	0.612105	0	0.460885	0.557699
72	9	0	0	13.6525	1	0.352838	0.428011	3	0.32607	0.397499
73	12	0	1	4.56438	0	0.428776	0.517817	0	0.460885	0.557699
74	12	1	0	2.20874	1	0.433598	0.531044	0	0.460885	0.557699
75	9	2	1	0.684814	1	0.361868	0.456208	3	0.32607	0.397499
76	22	0	1	4.37974	1	0.685455	0.75423	4	0.653977	0.733328
77	5	1	0	2.29201	1	0.266345	0.318124	1	0.223369	0.246083
78	8	0	0	5.43293	1	0.328899	0.39707	3	0.32607	0.397499
79	7	0	1	5.65833	1	0.305817	0.36593	3	0.32607	0.397499
80	23	1	0	6.82294	0	0.712017	0.779415	4	0.653977	0.733328
81	20	2	0	1.2837	1	0.646826	0.734164	4	0.653977	0.733328
82	8	1	0	23.8754	0	0.333253	0.411378	3	0.32607	0.397499
83	15	0	0	5.28701	1	0.508223	0.600248	0	0.460885	0.557699
84	15	1	1	4.6312	1	0.513136	0.612105	0	0.460885	0.557699
85	6	0	0	1.02656	0	0.28367	0.334806	3	0.32607	0.397499
86	17	1	1	10.7061	1	0.566041	0.660778	4	0.653977	0.733328
87	3	1	0	1.35528	0	0.226811	0.25748	1	0.223369	0.246083
88	36	0	1	15.5441	1	0.906454	0.917472	2	0.908347	0.922257
89	2	0	0	0.695347	1	0.205438	0.215318	1	0.223369	0.246083
90	1	0	0	1.23434	1	0.188585	0.187979	1	0.223369	0.246083
91	2	0	0	1.06445	1	0.205438	0.215318	1	0.223369	0.246083
92	35	0	1	11.5721	0	0.897016	0.910511	2	0.908347	0.922257
93	51	2	1	7.14992	0	0.980336	0.977898	2	0.908347	0.922257
94	21	0	0	6.41031	1	0.662035	0.735652	4	0.653977	0.733328
95	12	2	1	4.56423	1	0.438433	0.544083	0	0.460885	0.557699
96	21	1	1	5.66205	1	0.66642	0.744358	4	0.653977	0.733328
97	25	1	1	3.51066	0	0.753684	0.810288	4	0.653977	0.733328
98	17	0	0	12.794	0	0.561205	0.649956	4	0.653977	0.733328
99	23	2	1	5.89083	0	0.716031	0.786894	4	0.653977	0.733328
100	27	1	1	19.8213	0	0.791092	0.837299	2	0.908347	0.922257
101	8	0	0	3.21362	1	0.328899	0.39707	3	0.32607	0.397499
102	15	0	1	7.12855	0	0.508223	0.600248	0	0.460885	0.557699
103	31	0	1	0.522282	0	0.850456	0.876717	2	0.908347	0.922257
104	6	1	0	5.2288	1	0.287682	0.349144	3	0.32607	0.397499
105	7	0	0	1.32692	1	0.305817	0.36593	3	0.32607	0.397499
106	4	1	0	0.523501	1	0.246043	0.287485	1	0.223369	0.246083
107	9	1	0	2.22933	1	0.35734	0.44216	3	0.32607	0.397499
108	13	1	1	8.81005	0	0.459935	0.559063	0	0.460885	0.557699
109	23	2	0	0.415437	0	0.716031	0.786894	4	0.653977	0.733328
110	2	1	1	0.920194	1	0.208665	0.228371	1	0.223369	0.246083
111	19	2	1	7.79122	1	0.622116	0.714375	4	0.653977	0.733328
112	3	0	0	2.78329	1	0.223381	0.243928	1	0.223369	0.246083
113	1	0	0	6.25912	1	0.188585	0.187979	1	0.223369	0.246083
114	5	0	0	3.6931	1	0.262521	0.30393	1	0.223369	0.246083
115	12	1	1	8.29977	1	0.433598	0.531044	0	0.460885	0.557699
116	13	0	0	15.724	1	0.455055	0.546256	0	0.460885	0.557699
117	11	0	1	0.463303	1	0.402893	0.488544	0	0.460885	0.557699
118	5	0	0	10.6803	1	0.262521	0.30393	1	0.223369	0.246083
119	2	0	0	2.04697	1	0.205438	0.215318	1	0.223369	0.246083
120	6	0	0	3.98808	1	0.28367	0.334806	3	0.32607	0.397499
121	8	0	0	2.83181	0	0.328899	0.39707	3	0.32607	0.397499
122	8	1	0	25.4926	0	0.333253	0.411378	3	0.32607	0.397499
123	4	0	0	1.73903	1	0.242414	0.273552	1	0.223369	0.246083
124	1	1	0	1.66993	1	0.191612	0.200415	1	0.223369	0.246083
125	1	0	1	5.6247	0	0.188585	0.187979	1	0.223369	0.246083
126	4	0	0	1.97075	1	0.242414	0.273552	1	0.223369	0.246083
127	5	0	0	0.526595	0	0.262521	0.30393	1	0.223369	0.246083
129	2	0	0	5.71975	1	0.205438	0.215318	1	0.223369	0.246083
130	0	0	1	4.46735	1	0.172814	0.162153	1	0.223369	0.246083
131	3	1	1	0.633508	1	0.226811	0.25748	1	0.223369	0.246083
132	11	0	0	0.85226	0	0.402893	0.488544	0	0.460885	0.557699
133	2	0	0	1.55743	1	0.205438	0.215318	1	0.223369	0.246083
134	8	0	0	0.12174	1	0.328899	0.39707	3	0.32607	0.397499
135	5	2	0	7.87601	1	0.270204	0.332399	3	0.32607	0.397499
136	2	0	1	2.13746	1	0.205438	0.215318	1	0.223369	0.246083
137	3	0	0	2.37111	1	0.223381	0.243928	1	0.223369	0.246083
138	5	0	0	11.6387	1	0.262521	0.30393	1	0.223369	0.246083
139	11	1	0	5.1923	1	0.407631	0.502141	0	0.460885	0.557699
140	20	0	1	3.4717	1	0.637793	0.715951	4	0.653977	0.733328
141	8	1	0	10.6518	1	0.333253	0.411378	3	0.32607	0.397499
142	5	0	0	5.69507	1	0.262521	0.30393	1	0.223369	0.246083
143	8	0	0	1.05264	1	0.328899	0.39707	3	0.32607	0.397499
144	3	1	0	3.54606	1	0.226811	0.25748	1	0.223369	0.246083
145	5	1	0	12.2764	1	0.266345	0.318124	1	0.223369	0.246083
146	4	0	0	0.956059	1	0.242414	0.273552	1	0.223369	0.246083
147	2	1	0	2.0801	1	0.208665	0.228371	1	0.223369	0.246083
148	2	0	0	1.5246	1	0.205438	0.215318	1	0.223369	0.246083
149	6	1	0	5.1096	1	0.287682	0.349144	3	0.32607	0.397499
150	6	0	0	11.9605	1	0.28367	0.334806	3	0.32607	0.397499
151	5	0	1	0.592331	1	0.262521	0.30393	1	0.223369	0.246083
152	6	0	0	0.923984	1	0.28367	0.334806	3	0.32607	0.397499
153	2	0	0	0.574916	1	0.205438	0.215318	1	0.223369	0.246083
154	0	0	0	4.21109	1	0.172814	0.162153	1	0.223369	0.246083
155	5	1	1	2.20769	1	0.266345	0.318124	1	0.223369	0.246083
156	1	0	0	0.470787	1	0.188585	0.187979	1	0.223369	0.246083
157	10	0	1	9.4932	0	0.377539	0.458559	3	0.32607	0.397499
158	4	0	1	0.0693178	1	0.242414	0.273552	1	0.223369	0.246083
159	1	0	0	6.12562	0	0.188585	0.187979	1	0.223369	0.246083
160	2	1	0	0.187143	1	0.208665	0.228371	1	0.223369	0.246083
161	14	2	0	3.8493	1	0.49141	0.598231	0	0.460885	0.557699
162	22	2	1	11.5237	0	0.693871	0.770394	4	0.653977	0.733328
163	14	0	0	8.48904	0	0.481587	0.57376	0	0.460885	0.557699
164	5	2	0	4.84738	1	0.270204	0.332399	3	0.32607	0.397499
165	9	0	0	13.4318	0	0.352838	0.428011	3	0.32607	0.397499
166	4	1	0	17.2609	1	0.246043	0.287485	1	0.223369	0.246083
167	6	0	1	10.3006	1	0.28367	0.334806	3	0.32607	0.397499
168	6	2	1	2.46971	1	0.291728	0.363512	3	0.32607	0.397499
169	9	0	0	0.296456	1	0.352838	0.428011	3	0.32607	0.397499
170	9	0	0	14.376	0	0.352838	0.428011	3	0.32607	0.397499
171	5	0	1	0.565519	1	0.262521	0.30393	1	0.223369	0.246083
172	13	4	0	18.2299	0	0.474616	0.596208	0	0.460885	0.557699
173	3	0	0	2.18874	1	0.223381	0.243928	1	0.223369	0.246083
174	2	0	0	11.2055	1	0.205438	0.215318	1	0.223369	0.246083
175	5	0	0	2.3793	1	0.262521	0.30393	1	0.223369	0.246083
176	3	0	0	0.372977	1	0.223381	0.243928	1	0.223369	0.246083
177	2	1	0	3.17572	1	0.208665	0.228371	1	0.223369	0.246083
178	9	2	0	3.20906	1	0.361868	0.456208	3	0.32607	0.397499
179	2	0	0	3.79015	1	0.205438	0.215318	1	0.223369	0.246083
180	6	1	0	5.41962	1	0.287682	0.349144	3	0.32607	0.397499
181	3	1	0	0.655542	1	0.226811	0.25748	1	0.223369	0.246083
182	0	0	0	0.473305	1	0.172814	0.162153	1	0.223369	0.246083
183	4	0	0	6.20515	1	0.242414	0.273552	1	0.223369	0.246083
184	7	0	1	0.741882	1	0.305817	0.36593	3	0.32607	0.397499
185	20	1	0	9.89938	0	0.642322	0.725178	4	0.653977	0.733328
186	6	0	0	0.130886	1	0.28367	0.334806	3	0.32607	0.397499
187	6	1	0	2.75785	1	0.287682	0.349144	3	0.32607	0.397499
188	5	0	0	4.50191	1	0.262521	0.30393	1	0.223369	0.246083
189	10	0	0	10.1877	1	0.377539	0.458559	3	0.32607	0.397499
190	9	0	1	4.71192	1	0.352838	0.428011	3	0.32607	0.397499
191	8	0	1	6.42069	1	0.328899	0.39707	3	0.32607	0.397499
192	11	0	1	13.6899	1	0.402893	0.488544	0	0.460885	0.557699
193	8	0	1	2.16771	0	0.328899	0.39707	3	0.32607	0.397499
194	4	0	1	9.21089	0	0.242414	0.273552	1	0.223369	0.246083
195	25	0	0	7.87468	0	0.750016	0.803523	4	0.653977	0.733328
196	8	0	0	9.16518	1	0.328899	0.39707	3	0.32607	0.397499
197	3	0	1	7.16652	1	0.223381	0.243928	1	0.223369	0.246083
198	1	1	0	0.373977	0	0.191612	0.200415	1	0.223369	0.246083
199	6	0	0	23.3	0	0.28367	0.334806	3	0.32607	0.397499
200	4	1	1	1.91254	1	0.246043	0.287485	1	0.223369	0.246083
201	6	1	0	22.9223	1	0.287682	0.349144	3	0.32607	0.397499
202	1	0	1	6.76548	1	0.188585	0.187979	1	0.223369	0.246083
203	16	1	0	15.0441	1	0.5397	0.637007	0	0.460885	0.557699
204	3	0	0	3.50072	1	0.223381	0.243928	1	0.223369	0.246083
205	3	0	1	0.241658	1	0.223381	0.243928	1	0.223369	0.246083
206	2	0	0	3.93036	1	0.205438	0.215318	1	0.223369	0.246083
207	6	1	1	0.992251	1	0.287682	0.349144	3	0.32607	0.397499
208	19	1	0	10.1503	0	0.617483	0.704863	4	0.653977	0.733328
209	7	0	1	0.838271	1	0.305817	0.36593	3	0.32607	0.397499
210	4	0	0	1.41624	0	0.242414	0.273552	1	0.223369	0.246083
211	5	0	1	0.436656	1	0.262521	0.30393	1	0.223369	0.246083
212	3	0	0	1.6818	0	0.223381	0.243928	1	0.223369	0.246083
213	7	0	0	3.04369	1	0.305817	0.36593	3	0.32607	0.397499
214	8	0	1	0.955359	1	0.328899	0.39707	3	0.32607	0.397499
215	5	0	0	6.54104	1	0.262521	0.30393	1	0.223369	0.246083
216	7	0	0	3.50348	1	0.305817	0.36593	3	0.32607	0.397499
217	6	0	0	1.3549	1	0.28367	0.334806	3	0.32607	0.397499
218	9	0	0	2.87614	1	0.352838	0.428011	3	0.32607	0.397499
219	4	0	0	3.27238	1	0.242414	0.273552	1	0.223369	0.246083
220	1	1	1	8.02648	1	0.191612	0.200415	1	0.223369	0.246083
221	5	0	0	15.0648	1	0.262521	0.30393	1	0.223369	0.246083
223	6	0	1	7.25585	1	0.28367	0.334806	3	0.32607	0.397499
224	8	1	0	2.91605	1	0.333253	0.411378	3	0.32607	0.397499
225	4	0	0	5.45606	1	0.242414	0.273552	1	0.223369	0.246083
226	19	0	0	24.3758	0	0.612828	0.695107	4	0.653977	0.733328
227	4	0	0	9.58588	1	0.242414	0.273552	1	0.223369	0.246083
228	1	1	0	1.09719	1	0.191612	0.200415	1	0.223369	0.246083
229	3	0	1	6.04557	1	0.223381	0.243928	1	0.223369	0.246083
230	6	0	1	3.09596	1	0.28367	0.334806	3	0.32607	0.397499
231	22	0	1	20.0147	0	0.685455	0.75423	4	0.653977	0.733328
232	24	0	1	3.80639	0	0.729506	0.788131	4	0.653977	0.733328
233	10	1	1	8.75702	1	0.38217	0.472468	3	0.32607	0.397499
234	8	0	1	22.9317	0	0.328899	0.39707	3	0.32607	0.397499
235	29	1	1	6.95025	0	0.824144	0.860799	2	0.908347	0.922257
236	11	1	0	3.66536	1	0.407631	0.502141	0	0.460885	0.557699
237	18	0	1	15.6441	1	0.587257	0.673109	4	0.653977	0.733328
238	13	0	1	4.58094	0	0.455055	0.546256	0	0.460885	0.557699
239	5	0	0	5.54875	1	0.262521	0.30393	1	0.223369	0.246083
240	4	1	1	0.432201	1	0.246043	0.287485	1	0.223369	0.246083
241	17	1	1	9.87761	1	0.566041	0.660778	4	0.653977	0.733328
242	12	0	0	2.16602	1	0.428776	0.517817	0	0.460885	0.557699
243	3	1	0	0.207008	1	0.226811	0.25748	1	0.223369	0.246083
244	6	0	0	1.00821	1	0.28367	0.334806	3	0.32607	0.397499
245	10	1	0	6.91047	1	0.38217	0.472468	3	0.32607	0.397499
246	0	0	0	2.4928	1	0.172814	0.162153	1	0.223369	0.246083
247	9	0	1	5.28917	0	0.352838	0.428011	3	0.32607	0.397499
248	6	0	0	10.1623	0	0.28367	0.334806	3	0.32607	0.397499
249	28	1	1	19.0391	1	0.80816	0.849466	2	0.908347	0.922257
250	5	2	0	1.22191	0	0.270204	0.332399	3	0.32607	0.397499
251	1	0	0	2.27247	1	0.188585	0.187979	1	0.223369	0.246083
252	4	0	0	1.34677	1	0.242414	0.273552	1	0.223369	0.246083
253	15	0	0	2.94357	0	0.508223	0.600248	0	0.460885	0.557699
254	90	5	1	6.77544	0	0.999704	0.99927	2	0.908347	0.922257
255	31	4	1	16.4787	0	0.860185	0.893569	2	0.908347	0.922257
256	20	3	1	8.81427	0	0.651305	0.742911	4	0.653977	0.733328
257	26	1	1	22.161	0	0.772932	0.824255	4	0.653977	0.733328
258	35	1	1	19.8994	1	0.898818	0.913788	2	0.908347	0.922257
259	21	4	1	2.60739	1	0.679401	0.769071	4	0.653977	0.733328
260	25	3	1	2.8441	1	0.760911	0.823205	4	0.653977	0.733328
261	18	0	1	7.21945	0	0.587257	0.673109	4	0.653977	0.733328
262	6	1	0	4.20968	1	0.287682	0.349144	3	0.32607	0.397499
263	39	2	1	16.6256	0	0.932777	0.940091	2	0.908347	0.922257
264	72	1	1	25.9688	0	0.997823	0.996086	2	0.908347	0.922257
265	37	0	1	12.001	0	0.915108	0.923914	2	0.908347	0.922257
266	4	1	0	1.41647	1	0.246043	0.287485	1	0.223369	0.246083
267	22	5	1	4.61508	0	0.706254	0.792949	4	0.653977	0.733328
268	13	0	1	19.9628	1	0.455055	0.546256	0	0.460885	0.557699
269	24	2	1	15.1984	1	0.737195	0.802365	4	0.653977	0.733328
270	15	2	1	18.1611	0	0.518046	0.623729	0	0.460885	0.557699
271	12	0	0	3.53052	1	0.428776	0.517817	0	0.460885	0.557699
272	43	5	1	14.424	0	0.957526	0.961606	2	0.908347	0.922257
273	8	2	0	2.06862	1	0.337636	0.425623	3	0.32607	0.397499
274	4	0	0	15.1401	1	0.242414	0.273552	1	0.223369	0.246083
275	5	0	0	0.81212	1	0.262521	0.30393	1	0.223369	0.246083
276	46	4	0	21.9448	0	0.968186	0.968921	2	0.908347	0.922257
277	15	1	1	18.0442	1	0.513136	0.612105	0	0.460885	0.557699
278	9	0	1	12.0956	0	0.352838	0.428011	3	0.32607	0.397499
279	13	1	1	0.186787	1	0.459935	0.559063	0	0.460885	0.557699
280	11	2	1	1.02736	1	0.412387	0.515575	0	0.460885	0.557699
281	4	0	0	0.686461	1	0.242414	0.273552	1	0.223369	0.246083
282	5	1	0	0.786717	1	0.266345	0.318124	1	0.223369	0.246083
283	4	3	0	1.47002	1	0.25341	0.315731	1	0.223369	0.246083
284	8	0	0	10.0742	1	0.328899	0.39707	3	0.32607	0.397499
285	6	1	0	3.39249	1	0.287682	0.349144	3	0.32607	0.397499
286	6	0	0	1.20982	1	0.28367	0.334806	3	0.32607	0.397499
287	21	2	1	19.735	0	0.670776	0.752829	4	0.653977	0.733328
288	4	1	0	3.57715	1	0.246043	0.287485	1	0.223369	0.246083
289	3	1	0	0.858348	1	0.226811	0.25748	1	0.223369	0.246083
290	7	3	0	2.00425	1	0.31848	0.408975	3	0.32607	0.397499
291	3	1	0	0.156488	1	0.226811	0.25748	1	0.223369	0.246083
292	2	1	0	3.28874	1	0.208665	0.228371	1	0.223369	0.246083
293	7	1	1	9.21966	1	0.310007	0.380304	3	0.32607	0.397499
294	4	0	0	0.656416	1	0.242414	0.273552	1	0.223369	0.246083
295	15	2	0	2.03076	1	0.518046	0.623729	0	0.460885	0.557699
296	3	0	0	1.85381	1	0.223381	0.243928	1	0.223369	0.246083
297	2	0	0	2.54062	1	0.205438	0.215318	1	0.223369	0.246083
298	8	3	1	0.478042	1	0.342047	0.439787	3	0.32607	0.397499
299	20	1	0	12.4241	0	0.642322	0.725178	4	0.653977	0.733328
300	14	4	0	8.37699	1	0.501239	0.621791	0	0.460885	0.557699
301	9	1	0	6.04046	1	0.35734	0.44216	3	0.32607	0.397499
302	6	1	1	10.9257	0	0.287682	0.349144	3	0.32607	0.397499
303	4	1	0	0.0733895	1	0.246043	0.287485	1	0.223369	0.246083
304	5	0	0	1.69052	1	0.262521	0.30393	1	0.223369	0.246083
305	5	1	0	1.51559	1	0.266345	0.318124	1	0.223369	0.246083
306	5	1	0	5.10373	1	0.266345	0.318124	1	0.223369	0.246083
307	5	0	0	8.93094	1	0.262521	0.30393	1	0.223369	0.246083
308	4	1	0	4.23961	1	0.246043	0.287485	1	0.223369	0.246083
309	20	2	1	4.0612	0	0.646826	0.734164	4	0.653977	0.733328
310	5	0	0	0.307937	1	0.262521	0.30393	1	0.223369	0.246083
311	2	2	0	4.2884	0	0.21193	0.241669	1	0.223369	0.246083
312	5	0	0	3.90548	0	0.262521	0.30393	1	0.223369	0.246083
313	6	1	0	3.58807	1	0.287682	0.349144	3	0.32607	0.397499
314	6	0	1	4.69254	0	0.28367	0.334806	3	0.32607	0.397499
315	2	0	0	8.77864	1	0.205438	0.215318	1	0.223369	0.246083
316	2	1	1	3.49707	1	0.208665	0.228371	1	0.223369	0.246083
317	13	1	1	2.16818	1	0.459935	0.559063	0	0.460885	0.557699
318	6	1	1	23.4809	1	0.287682	0.349144	3	0.32607	0.397499
319	2	0	0	2.43425	1	0.205438	0.215318	1	0.223369	0.246083
320	2	1	1	1.82433	1	0.208665	0.228371	1	0.223369	0.246083
321	9	1	1	12.0548	0	0.35734	0.44216	3	0.32607	0.397499
322	36	2	1	0.02433	1	0.909735	0.923432	2	0.908347	0.922257
323	39	2	1	3.84886	0	0.932777	0.940091	2	0.908347	0.922257
324	11	1	1	13.9457	0	0.407631	0.502141	0	0.460885	0.557699
325	7	1	0	5.73407	1	0.310007	0.380304	3	0.32607	0.397499
326	14	0	1	0.594261	1	0.481587	0.57376	0	0.460885	0.557699
327	8	2	0	7.57808	0	0.337636	0.425623	3	0.32607	0.397499
328	15	1	0	19.602	1	0.513136	0.612105	0	0.460885	0.557699
329	8	2	1	9.88637	1	0.337636	0.425623	3	0.32607	0.397499
330	18	0	0	3.74052	1	0.587257	0.673109	4	0.653977	0.733328
331	9	2	0	6.14712	0	0.361868	0.456208	3	0.32607	0.397499
332	19	2	0	8.97708	1	0.622116	0.714375	4	0.653977	0.733328
333	17	1	0	11.9501	0	0.566041	0.660778	4	0.653977	0.733328
334	5	0	0	5.20528	1	0.262521	0.30393	1	0.223369	0.246083
335	3	2	1	5.2961	0	0.230277	0.271223	1	0.223369	0.246083
336	7	1	0	2.53958	1	0.310007	0.380304	3	0.32607	0.397499
337	9	1	0	11.4713	0	0.35734	0.44216	3	0.32607	0.397499
338	12	1	1	2.70832	1	0.433598	0.531044	0	0.460885	0.557699
339	7	0	1	3.4132	1	0.305817	0.36593	3	0.32607	0.397499
340	24	0	1	9.09888	1	0.729506	0.788131	4	0.653977	0.733328
341	9	0	1	2.55925	1	0.352838	0.428011	3	0.32607	0.397499
342	2	0	0	5.10586	1	0.205438	0.215318	1	0.223369	0.246083
343	23	1	1	1.42966	1	0.712017	0.779415	4	0.653977	0.733328
344	18	0	1	21.9132	0	0.587257	0.673109	4	0.653977	0.733328
345	6	0	0	3.89453	1	0.28367	0.334806	3	0.32607	0.397499
346	9	0	0	15.9734	0	0.352838	0.428011	3	0.32607	0.397499
347	8	0	0	9.81658	1	0.328899	0.39707	3	0.32607	0.397499
348	2	0	0	6.83836	1	0.205438	0.215318	1	0.223369	0.246083
349	3	1	0	4.66621	1	0.226811	0.25748	1	0.223369	0.246083
350	1	0	1	3.2297	1	0.188585	0.187979	1	0.223369	0.246083
351	8	1	0	0.164107	1	0.333253	0.411378	3	0.32607	0.397499
352	15	1	1	2.56585	1	0.513136	0.612105	0	0.460885	0.557699
353	5	0	0	2.52275	1	0.262521	0.30393	1	0.223369	0.246083
354	5	0	0	0.881875	1	0.262521	0.30393	1	0.223369	0.246083
355	1	1	0	3.5496	1	0.191612	0.200415	1	0.223369	0.246083
356	3	0	0	2.43012	1	0.223381	0.243928	1	0.223369	0.246083
357	3	0	0	1.18546	1	0.223381	0.243928	1	0.223369	0.246083
358	4	0	1	10.2302	1	0.242414	0.273552	1	0.223369	0.246083
359	4	0	1	1.73088	1	0.242414	0.273552	1	0.223369	0.246083
360	5	0	0	6.67139	1	0.262521	0.30393	1	0.223369	0.246083
361	3	0	0	2.1703	1	0.223381	0.243928	1	0.223369	0.246083
362	2	0	0	1.82214	1	0.205438	0.215318	1	0.223369	0.246083
363	1	0	0	5.28689	0	0.188585	0.187979	1	0.223369	0.246083
364	12	1	0	2.35236	1	0.433598	0.531044	0	0.460885	0.557699
365	32	7	1	21.5709	0	0.878935	0.912149	2	0.908347	0.922257
366	18	1	0	5.25233	1	0.592014	0.683398	4	0.653977	0.733328
367	9	2	1	0.254525	1	0.361868	0.456208	3	0.32607	0.397499
368	12	1	0	5.18802	1	0.433598	0.531044	0	0.460885	0.557699
369	10	1	1	7.15386	1	0.38217	0.472468	3	0.32607	0.397499
370	10	3	1	22.4708	0	0.391497	0.499866	0	0.460885	0.557699
371	8	5	0	3.37653	1	0.350951	0.467804	3	0.32607	0.397499
372	2	1	0	0.490467	1	0.208665	0.228371	1	0.223369	0.246083
373	7	1	0	2.96091	1	0.310007	0.380304	3	0.32607	0.397499
374	7	0	1	3.49877	1	0.305817	0.36593	3	0.32607	0.397499
375	25	0	1	23.1633	0	0.750016	0.803523	4	0.653977	0.733328
376	10	1	0	3.90044	0	0.38217	0.472468	3	0.32607	0.397499
377	4	0	0	0.153431	1	0.242414	0.273552	1	0.223369	0.246083
378	4	1	0	2.64876	1	0.246043	0.287485	1	0.223369	0.246083
379	6	0	1	23.3354	0	0.28367	0.334806	3	0.32607	0.397499
380	11	1	0	3.22576	1	0.407631	0.502141	0	0.460885	0.557699
381	8	2	0	0.887046	1	0.337636	0.425623	3	0.32607	0.397499
382	1	0	0	0.704602	1	0.188585	0.187979	1	0.223369	0.246083
383	24	3	1	11.0539	0	0.740986	0.809165	4	0.653977	0.733328
384	6	0	1	8.22563	0	0.28367	0.334806	3	0.32607	0.397499
385	1	0	0	4.49662	1	0.188585	0.187979	1	0.223369	0.246083
386	6	4	0	1.43966	1	0.299919	0.392247	3	0.32607	0.397499
387	22	0	1	12.0801	0	0.685455	0.75423	4	0.653977	0.733328
388	20	0	0	6.0476	1	0.637793	0.715951	4	0.653977	0.733328
389	13	0	1	5.84336	1	0.455055	0.546256	0	0.460885	0.557699
390	4	1	1	0.974202	1	0.246043	0.287485	1	0.223369	0.246083
391	8	0	1	7.6707	1	0.328899	0.39707	3	0.32607	0.397499
392	11	0	0	0.452559	1	0.402893	0.488544	0	0.460885	0.557699
393	11	1	0	1.83527	1	0.407631	0.502141	0	0.460885	0.557699
394	12	1	1	0.392606	1	0.433598	0.531044	0	0.460885	0.557699
395	14	0	1	3.49397	0	0.481587	0.57376	0	0.460885	0.557699
396	6	0	0	0.803775	1	0.28367	0.334806	3	0.32607	0.397499
397	5	0	0	7.13245	1	0.262521	0.30393	1	0.223369	0.246083
398	21	0	1	2.01169	1	0.662035	0.735652	4	0.653977	0.733328
399	12	0	0	5.953	0	0.428776	0.517817	0	0.460885	0.557699
400	0	0	0	1.89418	1	0.172814	0.162153	1	0.223369	0.246083
401	10	0	0	0.0768125	1	0.377539	0.458559	3	0.32607	0.397499
402	3	0	0	1.37627	0	0.223381	0.243928	1	0.223369	0.246083
403	1	0	0	7.45435	1	0.188585	0.187979	1	0.223369	0.246083
404	12	2	0	2.17047	1	0.438433	0.544083	0	0.460885	0.557699
405	8	0	0	14.4186	1	0.328899	0.39707	3	0.32607	0.397499
406	10	0	1	7.44993	1	0.377539	0.458559	3	0.32607	0.397499
407	8	0	0	3.51795	1	0.328899	0.39707	3	0.32607	0.397499
408	0	0	0	1.3961	1	0.172814	0.162153	1	0.223369	0.246083
409	4	0	0	5.06638	1	0.242414	0.273552	1	0.223369	0.246083
410	12	1	0	1.79389	0	0.433598	0.531044	0	0.460885	0.557699
411	40	0	1	13.2964	0	0.936873	0.940472	2	0.908347	0.922257
412	22	0	0	8.98383	0	0.685455	0.75423	4	0.653977	0.733328
413	21	0	1	4.52265	1	0.662035	0.735652	4	0.653977	0.733328
414	12	0	0	5.88044	1	0.428776	0.517817	0	0.460885	0.557699
415	27	0	1	4.63209	1	0.787824	0.831395	2	0.908347	0.922257
416	21	1	1	23.4585	0	0.66642	0.744358	4	0.653977	0.733328
417	20	1	0	19.6468	0	0.642322	0.725178	4	0.653977	0.733328
418	11	0	0	1.88598	1	0.402893	0.488544	0	0.460885	0.557699
419	14	1	0	10.5778	1	0.486497	0.586107	0	0.460885	0.557699
420	9	0	0	3.81272	1	0.352838	0.428011	3	0.32607	0.397499
421	18	0	1	7.81175	1	0.587257	0.673109	4	0.653977	0.733328
422	16	0	0	6.62769	0	0.534812	0.625661	0	0.460885	0.557699
423	2	0	0	10.6612	0	0.205438	0.215318	1	0.223369	0.246083
424	13	1	1	1.00649	1	0.459935	0.559063	0	0.460885	0.557699
425	12	1	0	4.02842	1	0.433598	0.531044	0	0.460885	0.557699
426	10	1	0	3.32101	0	0.38217	0.472468	3	0.32607	0.397499
427	19	0	0	8.91328	0	0.612828	0.695107	4	0.653977	0.733328
428	5	0	0	0.0359237	1	0.262521	0.30393	1	0.223369	0.246083
429	39	0	1	2.94468	0	0.930269	0.935382	2	0.908347	0.922257
430	10	1	0	0.334242	1	0.38217	0.472468	3	0.32607	0.397499
431	5	1	1	0.15644	1	0.266345	0.318124	1	0.223369	0.246083
432	3	0	1	0.835164	1	0.223381	0.243928	1	0.223369	0.246083
433	8	1	1	8.13949	1	0.333253	0.411378	3	0.32607	0.397499
434	40	2	1	4.0241	1	0.939159	0.944821	2	0.908347	0.922257
435	24	3	1	8.34224	0	0.740986	0.809165	4	0.653977	0.733328
436	15	1	0	13.8257	0	0.513136	0.612105	0	0.460885	0.557699
437	10	1	0	14.1098	1	0.38217	0.472468	3	0.32607	0.397499
438	7	0	1	10.4619	1	0.305817	0.36593	3	0.32607	0.397499
439	7	1	1	6.66194	1	0.310007	0.380304	3	0.32607	0.397499
440	11	1	1	6.95462	0	0.407631	0.502141	0	0.460885	0.557699
441	4	0	0	2.65473	1	0.242414	0.273552	1	0.223369	0.246083
442	5	1	0	4.8023	1	0.266345	0.318124	1	0.223369	0.246083
443	8	1	1	5.51907	1	0.333253	0.411378	3	0.32607	0.397499
444	29	1	1	20.5347	0	0.824144	0.860799	2	0.908347	0.922257
445	13	1	0	8.3823	1	0.459935	0.559063	0	0.460885	0.557699
446	5	0	0	0.0509693	1	0.262521	0.30393	1	0.223369	0.246083
447	6	0	0	2.82729	1	0.28367	0.334806	3	0.32607	0.397499
448	16	0	0	3.36896	1	0.534812	0.625661	0	0.460885	0.557699
449	12	1	0	23.0681	1	0.433598	0.531044	0	0.460885	0.557699
450	10	0	0	6.11509	0	0.377539	0.458559	3	0.32607	0.397499
451	7	0	1	12.2659	0	0.305817	0.36593	3	0.32607	0.397499
452	26	2	1	8.00701	0	0.776364	0.830383	4	0.653977	0.733328
453	15	0	1	1.28345	0	0.508223	0.600248	0	0.460885	0.557699
454	2	0	0	2.6848	1	0.205438	0.215318	1	0.223369	0.246083
455	4	0	0	2.61195	0	0.242414	0.273552	1	0.223369	0.246083
456	10	0	1	4.90386	1	0.377539	0.458559	3	0.32607	0.397499
457	28	1	1	9.84589	0	0.80816	0.849466	2	0.908347	0.922257
458	12	0	0	2.59652	1	0.428776	0.517817	0	0.460885	0.557699
459	16	0	0	3.54472	1	0.534812	0.625661	0	0.460885	0.557699
460	13	0	0	22.8621	0	0.455055	0.546256	0	0.460885	0.557699
461	16	0	0	11.1577	1	0.534812	0.625661	0	0.460885	0.557699
462	29	1	0	10.1227	0	0.824144	0.860799	2	0.908347	0.922257
463	26	0	1	13.3166	0	0.769463	0.817931	4	0.653977	0.733328
464	17	0	0	20.5839	1	0.561205	0.649956	4	0.653977	0.733328
465	18	1	1	12.6017	0	0.592014	0.683398	4	0.653977	0.733328
466	5	1	0	5.06494	1	0.266345	0.318124	1	0.223369	0.246083
467	23	1	1	11.6748	0	0.712017	0.779415	4	0.653977	0.733328
468	11	0	0	16.2177	1	0.402893	0.488544	0	0.460885	0.557699
469	5	0	0	4.16607	1	0.262521	0.30393	1	0.223369	0.246083
470	7	0	0	11.9246	1	0.305817	0.36593	3	0.32607	0.397499
471	4	1	1	4.26995	1	0.246043	0.287485	1	0.223369	0.246083
472	2	0	0	3.76714	0	0.205438	0.215318	1	0.223369	0.246083
473	6	0	0	9.88562	1	0.28367	0.334806	3	0.32607	0.397499
474	4	0	1	10.5962	1	0.242414	0.273552	1	0.223369	0.246083
475	33	0	0	11.9743	1	0.875593	0.894883	2	0.908347	0.922257
476	8	0	1	2.69133	1	0.328899	0.39707	3	0.32607	0.397499
477	4	0	0	1.16522	1	0.242414	0.273552	1	0.223369	0.246083
478	7	1	0	2.74866	1	0.310007	0.380304	3	0.32607	0.397499
479	28	0	1	3.63014	0	0.805094	0.84396	2	0.908347	0.922257
480	13	4	0	19.2533	1	0.474616	0.596208	0	0.460885	0.557699
481	8	1	0	2.38405	1	0.333253	0.411378	3	0.32607	0.397499
482	14	1	0	10.8244	1	0.486497	0.586107	0	0.460885	0.557699
483	3	1	0	4.66694	1	0.226811	0.25748	1	0.223369	0.246083
484	8	1	0	4.35267	1	0.333253	0.411378	3	0.32607	0.397499
485	8	0	0	5.71051	1	0.328899	0.39707	3	0.32607	0.397499
486	7	1	1	1.11695	1	0.310007	0.380304	3	0.32607	0.397499
487	4	3	0	0.366698	0	0.25341	0.315731	1	0.223369	0.246083
488	8	1	0	4.01125	1	0.333253	0.411378	3	0.32607	0.397499
489	2	2	1	1.0283	1	0.21193	0.241669	1	0.223369	0.246083
490	8	2	0	6.82544	1	0.337636	0.425623	3	0.32607	0.397499
491	0	2	0	0.603848	0	0.178508	0.185919	1	0.223369	0.246083
492	0	1	0	0.374554	1	0.175643	0.173862	1	0.223369	0.246083
493	4	0	0	2.03218	1	0.242414	0.273552	1	0.223369	0.246083
494	7	2	0	1.26396	0	0.314228	0.394659	3	0.32607	0.397499
495	7	0	0	5.01035	1	0.305817	0.36593	3	0.32607	0.397499
496	7	0	0	11.5179	1	0.305817	0.36593	3	0.32607	0.397499
497	2	0	0	0.531463	0	0.205438	0.215318	1	0.223369	0.246083
498	19	2	1	9.52724	1	0.622116	0.714375	4	0.653977	0.733328
499	2	1	0	0.676529	0	0.208665	0.228371	1	0.223369	0.246083
500	1	1	0	8.17733	1	0.191612	0.200415	1	0.223369	0.246083
501	5	0	0	7.71624	1	0.262521	0.30393	1	0.223369	0.246083
502	2	4	0	3.32506	0	0.218572	0.2689	1	0.223369	0.246083
503	21	0	1	7.23806	1	0.662035	0.735652	4	0.653977	0.733328
504	26	1	1	3.3712	0	0.772932	0.824255	4	0.653977	0.733328
505	12	2	0	6.5874	1	0.438433	0.544083	0	0.460885	0.557699
506	16	1	0	4.37265	1	0.5397	0.637007	0	0.460885	0.557699
507	15	1	1	5.38535	1	0.513136	0.612105	0	0.460885	0.557699
508	5	2	0	5.73308	1	0.270204	0.332399	3	0.32607	0.397499
509	21	1	1	0.701333	1	0.66642	0.744358	4	0.653977	0.733328
510	15	0	0	5.43141	0	0.508223	0.600248	0	0.460885	0.557699
511	10	0	0	15.2425	1	0.377539	0.458559	3	0.32607	0.397499
512	10	1	0	13.2916	0	0.38217	0.472468	3	0.32607	0.397499
513	37	1	1	13.392	0	0.916623	0.92672	2	0.908347	0.922257
514	10	0	0	4.31768	0	0.377539	0.458559	3	0.32607	0.397499
515	7	0	0	1.14836	1	0.305817	0.36593	3	0.32607	0.397499
516	16	0	0	3.15698	1	0.534812	0.625661	0	0.460885	0.557699
517	11	0	0	8.43529	1	0.402893	0.488544	0	0.460885	0.557699
518	5	2	1	3.59609	1	0.270204	0.332399	3	0.32607	0.397499
519	7	1	0	9.30307	0	0.310007	0.380304	3	0.32607	0.397499
520	1	0	1	0.992092	1	0.188585	0.187979	1	0.223369	0.246083
521	15	0	1	10.165	1	0.508223	0.600248	0	0.460885	0.557699
522	5	2	0	1.93772	1	0.270204	0.332399	3	0.32607	0.397499
523	0	0	0	0.695706	1	0.172814	0.162153	1	0.223369	0.246083
524	2	0	1	3.10539	0	0.205438	0.215318	1	0.223369	0.246083
525	15	4	1	1.00888	1	0.527856	0.646262	0	0.460885	0.557699
526	48	2	1	12.382	0	0.973126	0.971594	2	0.908347	0.922257
527	38	0	1	6.20389	0	0.92303	0.929873	2	0.908347	0.922257
528	18	2	1	6.78891	1	0.596754	0.693442	4	0.653977	0.733328
529	18	0	0	7.80338	0	0.587257	0.673109	4	0.653977	0.733328
530	31	1	1	10.2337	0	0.852939	0.881149	2	0.908347	0.922257
531	19	1	1	4.94248	0	0.617483	0.704863	4	0.653977	0.733328
532	23	2	1	26.0445	0	0.716031	0.786894	4	0.653977	0.733328
533	10	1	0	19.4212	1	0.38217	0.472468	3	0.32607	0.397499
534	10	0	1	4.54937	1	0.377539	0.458559	3	0.32607	0.397499
535	10	1	1	9.77829	1	0.38217	0.472468	3	0.32607	0.397499
536	39	1	1	4.8215	0	0.931533	0.937779	2	0.908347	0.922257
537	19	1	1	1.16003	0	0.617483	0.704863	4	0.653977	0.733328
538	6	1	0	3.83725	1	0.287682	0.349144	3	0.32607	0.397499
539	9	0	0	4.79878	1	0.352838	0.428011	3	0.32607	0.397499
540	13	2	0	10.3102	1	0.464822	0.571662	0	0.460885	0.557699
541	8	0	1	1.88624	1	0.328899	0.39707	3	0.32607	0.397499
542	13	0	0	3.84994	1	0.455055	0.546256	0	0.460885	0.557699
543	6	1	1	0.416533	1	0.287682	0.349144	3	0.32607	0.397499
544	44	3	0	6.26481	0	0.960178	0.961853	2	0.908347	0.922257
545	7	2	0	4.47848	1	0.314228	0.394659	3	0.32607	0.397499
546	2	0	1	3.01307	1	0.205438	0.215318	1	0.223369	0.246083
547	8	0	1	0.247043	1	0.328899	0.39707	3	0.32607	0.397499
548	34	1	1	5.94853	0	0.888705	0.906532	2	0.908347	0.922257
549	48	2	1	14.3948	0	0.973126	0.971594	2	0.908347	0.922257
550	38	0	1	8.58819	1	0.92303	0.929873	2	0.908347	0.922257
551	18	2	1	1.02351	1	0.596754	0.693442	4	0.653977	0.733328
552	18	0	1	0.0245187	1	0.587257	0.673109	4	0.653977	0.733328
553	31	1	1	21.5945	0	0.852939	0.881149	2	0.908347	0.922257
554	19	1	1	16.6615	1	0.617483	0.704863	4	0.653977	0.733328
555	23	2	1	16.3219	1	0.716031	0.786894	4	0.653977	0.733328
556	10	1	0	19.8289	0	0.38217	0.472468	3	0.32607	0.397499
557	10	0	0	13.5855	1	0.377539	0.458559	3	0.32607	0.397499
558	10	1	0	3.02645	1	0.38217	0.472468	3	0.32607	0.397499
559	39	1	1	4.73799	1	0.931533	0.937779	2	0.908347	0.922257
560	19	1	1	0.670473	1	0.617483	0.704863	4	0.653977	0.733328
561	6	1	0	7.14586	1	0.287682	0.349144	3	0.32607	0.397499
562	9	0	0	5.96512	1	0.352838	0.428011	3	0.32607	0.397499
563	13	2	0	8.88686	0	0.464822	0.571662	0	0.460885	0.557699
564	8	0	1	0.468642	1	0.328899	0.39707	3	0.32607	0.397499
565	13	0	1	10.4001	0	0.455055	0.546256	0	0.460885	0.557699
566	6	1	0	4.71333	0	0.287682	0.349144	3	0.32607	0.397499
567	44	3	1	26.1746	0	0.960178	0.961853	2	0.908347	0.922257
568	7	2	0	13.6225	1	0.314228	0.394659	3	0.32607	0.397499
569	2	0	0	2.82481	1	0.205438	0.215318	1	0.223369	0.246083
570	8	0	1	8.85086	0	0.328899	0.39707	3	0.32607	0.397499
571	34	1	1	2.2467	0	0.888705	0.906532	2	0.908347	0.922257
572	48	2	1	23.2938	0	0.973126	0.971594	2	0.908347	0.922257
573	38	0	1	25.9479	0	0.92303	0.929873	2	0.908347	0.922257
574	18	2	0	1.86804	0	0.596754	0.693442	4	0.653977	0.733328
575	18	0	1	17.8055	0	0.587257	0.673109	4	0.653977	0.733328
576	31	1	1	5.56157	1	0.852939	0.881149	2	0.908347	0.922257
577	19	1	0	4.47836	0	0.617483	0.704863	4	0.653977	0.733328
578	23	2	1	3.32288	1	0.716031	0.786894	4	0.653977	0.733328
579	10	1	0	1.75936	1	0.38217	0.472468	3	0.32607	0.397499
580	10	0	0	12.1218	1	0.377539	0.458559	3	0.32607	0.397499
581	10	1	0	0.785629	1	0.38217	0.472468	3	0.32607	0.397499
582	39	1	1	3.48987	0	0.931533	0.937779	2	0.908347	0.922257
583	19	1	1	7.55937	1	0.617483	0.704863	4	0.653977	0.733328
584	6	1	0	0.970097	1	0.287682	0.349144	3	0.32607	0.397499
585	9	0	1	13.6085	1	0.352838	0.428011	3	0.32607	0.397499
586	13	2	1	9.21421	1	0.464822	0.571662	0	0.460885	0.557699
587	8	0	1	2.5383	1	0.328899	0.39707	3	0.32607	0.397499
588	13	0	0	6.37872	1	0.455055	0.546256	0	0.460885	0.557699
589	6	1	0	7.86905	1	0.287682	0.349144	3	0.32607	0.397499
590	44	3	1	21.0957	0	0.960178	0.961853	2	0.908347	0.922257
591	7	2	0	0.991371	1	0.314228	0.394659	3	0.32607	0.397499
592	8	0	0	2.6413	1	0.328899	0.39707	3	0.32607	0.397499
593	34	1	1	10.3197	1	0.888705	0.906532	2	0.908347	0.922257
594	48	2	1	21.8575	0	0.973126	0.971594	2	0.908347	0.922257
595	38	0	1	23.6819	0	0.92303	0.929873	2	0.908347	0.922257
596	18	2	0	10.1942	1	0.596754	0.693442	4	0.653977	0.733328
597	18	0	0	23.3414	0	0.587257	0.673109	4	0.653977	0.733328
598	31	1	1	17.9129	0	0.852939	0.881149	2	0.908347	0.922257
599	19	1	0	7.57248	0	0.617483	0.704863	4	0.653977	0.733328
600	23	2	1	7.20685	0	0.716031	0.786894	4	0.653977	0.733328
601	10	1	0	0.635847	1	0.38217	0.472468	3	0.32607	0.397499
602	10	0	1	1.37103	1	0.377539	0.458559	3	0.32607	0.397499
603	10	1	0	12.0266	1	0.38217	0.472468	3	0.32607	0.397499
604	39	1	1	1.79179	0	0.931533	0.937779	2	0.908347	0.922257
605	19	1	0	0.928107	1	0.617483	0.704863	4	0.653977	0.733328
606	6	1	1	2.32807	0	0.287682	0.349144	3	0.32607	0.397499
607	9	0	0	14.172	1	0.352838	0.428011	3	0.32607	0.397499
608	13	2	0	2.76055	1	0.464822	0.571662	0	0.460885	0.557699
609	8	0	0	8.40043	0	0.328899	0.39707	3	0.32607	0.397499
610	13	0	1	2.12038	1	0.455055	0.546256	0	0.460885	0.557699
611	6	1	0	6.94108	0	0.287682	0.349144	3	0.32607	0.397499
612	44	3	1	10.8977	0	0.960178	0.961853	2	0.908347	0.922257
613	7	2	0	11.5864	1	0.314228	0.394659	3	0.32607	0.397499
614	2	0	0	0.126408	1	0.205438	0.215318	1	0.223369	0.246083
615	8	0	1	8.19527	0	0.328899	0.39707	3	0.32607	0.397499
616	34	1	1	1.24422	0	0.888705	0.906532	2	0.908347	0.922257
617	48	2	1	23.1647	0	0.973126	0.971594	2	0.908347	0.922257
618	38	0	1	5.49551	0	0.92303	0.929873	2	0.908347	0.922257
619	18	2	0	14.345	0	0.596754	0.693442	4	0.653977	0.733328
620	18	0	1	0.900531	0	0.587257	0.673109	4	0.653977	0.733328
621	31	1	1	8.81758	1	0.852939	0.881149	2	0.908347	0.922257
622	19	1	0	7.35569	0	0.617483	0.704863	4	0.653977	0.733328
623	23	2	1	14.825	0	0.716031	0.786894	4	0.653977	0.733328
624	10	1	1	4.87921	0	0.38217	0.472468	3	0.32607	0.397499
625	10	0	0	1.74117	1	0.377539	0.458559	3	0.32607	0.397499
626	10	1	1	9.06511	1	0.38217	0.472468	3	0.32607	0.397499
627	39	1	1	8.79613	0	0.931533	0.937779	2	0.908347	0.922257
628	19	1	0	9.17678	0	0.617483	0.704863	4	0.653977	0.733328
629	6	1	0	1.42367	1	0.287682	0.349144	3	0.32607	0.397499
630	9	0	1	0.139418	1	0.352838	0.428011	3	0.32607	0.397499
631	13	2	1	23.0009	0	0.464822	0.571662	0	0.460885	0.557699
632	8	0	0	2.46445	1	0.328899	0.39707	3	0.32607	0.397499
633	13	0	0	1.08722	1	0.455055	0.546256	0	0.460885	0.557699
634	6	1	0	8.85544	0	0.287682	0.349144	3	0.32607	0.397499
635	44	3	1	7.73536	0	0.960178	0.961853	2	0.908347	0.922257
636	7	2	0	22.4807	0	0.314228	0.394659	3	0.32607	0.397499
637	2	0	0	0.222135	1	0.205438	0.215318	1	0.223369	0.246083
638	8	0	1	6.32742	1	0.328899	0.39707	3	0.32607	0.397499
639	34	1	1	0.838751	1	0.888705	0.906532	2	0.908347	0.922257
640	48	2	1	16.0151	0	0.973126	0.971594	2	0.908347	0.922257
641	38	0	1	4.32129	0	0.92303	0.929873	2	0.908347	0.922257
642	18	2	1	4.21194	0	0.596754	0.693442	4	0.653977	0.733328
643	18	0	0	2.3319	1	0.587257	0.673109	4	0.653977	0.733328
644	31	1	1	9.90705	0	0.852939	0.881149	2	0.908347	0.922257
645	19	1	0	15.1163	0	0.617483	0.704863	4	0.653977	0.733328
646	23	2	0	18.0399	0	0.716031	0.786894	4	0.653977	0.733328
647	10	1	1	3.08688	1	0.38217	0.472468	3	0.32607	0.397499
648	10	0	0	7.32064	1	0.377539	0.458559	3	0.32607	0.397499
649	10	1	0	0.157674	1	0.38217	0.472468	3	0.32607	0.397499
650	39	1	1	25.8349	1	0.931533	0.937779	2	0.908347	0.922257
651	19	1	1	24.5299	0	0.617483	0.704863	4	0.653977	0.733328
652	6	1	0	5.07891	1	0.287682	0.349144	3	0.32607	0.397499
653	9	0	0	15.6527	1	0.352838	0.428011	3	0.32607	0.397499
654	13	2	1	0.636728	1	0.464822	0.571662	0	0.460885	0.557699
655	8	0	0	9.11355	1	0.328899	0.39707	3	0.32607	0.397499
656	13	0	0	4.13184	0	0.455055	0.546256	0	0.460885	0.557699
657	6	1	0	1.85555	0	0.287682	0.349144	3	0.32607	0.397499
658	44	3	1	0.548118	0	0.960178	0.961853	2	0.908347	0.922257
659	7	2	1	0.783214	1	0.314228	0.394659	3	0.32607	0.397499
660	2	0	0	1.62201	0	0.205438	0.215318	1	0.223369	0.246083
661	8	0	1	1.43564	1	0.328899	0.39707	3	0.32607	0.397499
662	34	1	1	19.5038	1	0.888705	0.906532	2	0.908347	0.922257
