# Supplementary material for: TMBserval: a statistical explainable learning model reveals weighted tumor mutation burden better categorizing therapeutic benefits
Source: Front Immunol. 2023 May 10;14:1151755. doi: 10.3389/fimmu.2023.1151755 (PMC10208409; doi:10.3389/fimmu.2023.1151755)
Supplement: Supplementary file 2 [file Table_2.xlsx]

## Sheet: SYUCC
ID	SNP	DEL	INS	SV	PFS	Status	ORR
1	74	25	4	7	1.43333	1	0
2	65	33	6	7	1.16667	1	0
3	246	93	10	38	5.96667	1	0
4	168	27	1	8	2.53333	1	1
5	81	10	4	1	0.5	1	0
6	148	49	6	25	1.73333	1	0
7	55	29	3	8	1.43333	1	0
8	280	38	6	7	7.46667	1	0
9	38	16	2	4	10.9667	1	0
10	68	22	3	2	5.4	1	0
11	100	22	4	2	3.6	1	0
12	38	31	7	1	1.83333	1	0
13	119	77	8	9	1.7	1	0
14	69	42	11	4	8.16667	1	1
15	225	23	2	3	12.7333	1	0
16	371	33	13	2	5.36667	1	0
17	34	8	3	1	1.66667	1	0
18	53	5	2	0	1.76667	1	0
19	69	5	1	1	1.73333	1	0
20	598	25	13	1	26.2667	0	1
21	34	4	4	0	1.26667	1	0
22	60	17	2	2	1.03333	1	0
23	45	37	3	3	16.6667	1	1
24	81	5	2	0	0.866667	1	0
25	75	33	4	0	12.3667	1	0
26	84	10	6	2	3.5	1	0
27	83	4	0	0	5.4	1	1
28	51	4	4	1	1.4	1	0
29	71	19	2	2	0.833333	1	0
30	52	14	3	2	1.8	1	0
31	138	8	3	0	1.66667	1	0
32	40	7	1	0	1.73333	1	0
33	254	29	8	0	2.03333	1	0
34	20	9	2	1	1.73333	1	0
35	22	7	2	2	10.6667	1	1
36	65	7	0	0	8.16667	1	0
37	126	28	7	2	0.6	1	0
38	48	31	15	5	6.1	1	0
39	39	5	1	0	2.03333	1	0
40	34	14	2	0	8.4	1	1
41	72	4	2	0	3.56667	1	0
42	56	42	15	11	21.6	0	1
43	50	34	11	6	1.66667	1	0
44	56	18	1	2	3.5	1	0
45	89	12	0	0	1.63333	1	0
46	57	22	4	2	3.43333	1	0
47	74	28	9	5	5.26667	1	0
48	111	12	0	3	5.36667	1	0
49	334	18	3	1	1.1	1	0
50	143	119	6	23	15.8667	1	0
51	57	10	0	2	1.73333	1	0
52	99	34	3	15	9.73333	1	0
53	71	10	4	0	1.73333	1	0
54	86	25	5	1	1.03333	1	0
55	100	5	4	0	0.566667	1	0
56	77	3	3	0	0.466667	1	0
57	56	20	2	5	13.9667	1	0
58	278	66	7	8	4.2	0	0
59	184	133	12	15	20.5333	0	1
60	76	81	6	9	4.33333	1	0
61	236	8	7	3	3.7	1	0
62	39	22	1	5	5.06667	1	0
63	299	68	7	14	1.9	1	0
64	116	70	2	10	11.0667	1	1
65	33	15	3	5	1.76667	1	0
66	429	31	2	5	3.6	1	0
67	530	29	4	0	1.66667	1	0
68	148	24	3	2	2.26667	1	0
69	81	53	3	16	1.76667	1	0
70	111	42	2	6	2.06667	1	0
71	29	13	2	0	1.6	1	0
72	359	92	12	16	6.56667	1	0
73	40	6	3	0	1.83333	1	0
74	191	18	2	4	19.2667	0	1
75	17	3	3	1	3.33333	1	0
76	81	70	10	8	5.8	1	0
77	244	35	10	6	4.43333	1	1
78	72	11	2	3	1.5	1	0
79	28	24	5	4	1.66667	1	0
80	16	7	0	1	1.1	1	0
81	24	10	7	2	5.46667	1	0
82	139	9	1	1	1.66667	1	0
83	40	36	3	6	1.66667	1	0
84	306	14	2	0	2	1	0
85	102	15	1	2	3.26667	1	0
86	52	22	4	4	1.66667	1	0
87	55	11	3	4	3.2	1	0
88	44	25	6	3	3.6	1	1
89	278	293	198	7	8.4	1	0
90	47	13	0	0	16.2667	0	1
91	15	14	1	1	2.2	1	0
92	59	4	2	3	4.16667	1	0
93	75	3	1	0	8.33333	1	1
94	24	7	1	0	1.66667	1	0
95	48	9	1	2	1.7	1	0
96	50	6	1	0	0.766667	1	0
97	62	7	3	1	1.66667	1	0
98	232	23	2	4	13.4	0	1
99	65	1	4	0	1.73333	1	0
100	69	2	3	0	12.2333	0	1
101	38	1	3	1	11.5333	0	1
102	105	6	1	0	1.76667	1	0
103	49	10	0	0	1.86667	1	0
104	108	4	4	0	6.93333	1	0
105	44	12	1	0	1.33333	1	0
106	249	76	48	3	4.33333	1	0
107	82	22	2	2	2.83333	1	0
108	174	16	3	2	12.4	1	1
109	58	18	2	2	4.16667	1	0
110	46	14	1	2	1.1	1	0
111	51	9	0	2	1.93333	1	0
112	73	62	11	8	1.46667	1	0
113	132	16	4	1	0.633333	1	0
114	125	10	3	0	2.56667	1	0
115	7	1	1	0	2.66667	1	0
116	69	5	1	0	2.56667	1	0
117	76	0	2	0	14.2667	1	0
118	49	0	2	0	3.6	1	0
119	75	28	4	2	2.73333	1	0
120	5	0	0	0	1.83333	1	0
121	48	3	4	0	18.0667	0	0
122	67	2	0	0	4.5	1	0
123	279	24	2	0	1.7	1	0
124	490	19	9	1	6.33333	1	0
125	370	17	6	2	0.966667	1	0
126	128	9	4	0	3.03333	1	0
127	1846	95	19	2	11.1	1	0
128	67	3	2	0	2.13333	1	0
129	89	3	3	0	10.5	1	1
130	47	2	1	0	1.9	1	0
131	81	3	2	0	2.6	1	0
132	58	5	1	1	2.56667	1	0
133	46	0	2	0	8.83333	1	0
134	216	10	0	1	22.5333	1	1
135	38	2	1	0	1.2	1	0
136	49	2	1	1	1.33333	1	0
137	105	3	1	0	2.16667	1	0
